# Supplementary material for: Prevention and Treatment of Oral Complications in Hematologic Childhood Cancer Patients: An Update
Source: Children (Basel). 2022 Apr 15;9(4):566. doi: 10.3390/children9040566 (PMC9029683; doi:10.3390/children9040566)
Supplement: Supplementary file 1 [file children-09-00566-s001.zip]

Archive with 1 entries (1 files):
- children-1616747-supplementary.xlsx
