# Supplementary material for: Prevention and Treatment of Oral Complications in Hematologic Childhood Cancer Patients: An Update
Source: Children (Basel). 2022 Apr 15;9(4):566. doi: 10.3390/children9040566 (PMC9029683; doi:10.3390/children9040566)
Supplement: Supplementary file 1 [file children-09-00566-s001.zip › children-1616747-supplementary.xlsx]

## Sheet: Hoja 1
Prevention, diagnosis and treatment of oral complications in childhood cancer patients. An update
Alba Ferrández-Pujante, Amparo Pérez-Silva, Clara Serna-Muñoz, José Luis Fuster-Soler, Ana Mª Galera-Miñarro, Inmaculada Cabello, Antonio J. Ortiz-Ruiz
Items marked in yellow were used in the review
AUTHORS	TITLE	JOURNAL	DATABASE
Cheng KK, Molassiotis A, Chang AM, Wai WC, Cheung SS	Evaluation of an oral care protocol intervention in the prevention of chemotherapy-induced oral mucositis in paediatric cancer patients	European journal of cancer. 2001;37(6):2056‐2063	cochrane trial; SCOPUS
Chen CF, Wang RH, Cheng SN, Chang YC	Assessment of chemotherapy-induced oral complications in children with cancer	Journal of pediatric oncology nursing. 2004;21(1): 33‐39	cochrane trial; PUBMED; EBSCO; WOS
Cruz LB, Ribeiro AS, Rech A, Rosa LG, Castro CG, Brunetto AL	Influence of low-energy laser in the prevention of oral mucositis in children with cancer receiving chemotherapy	Pediatric blood & cancer. 2007; 48(4): 435‐440	cochrane trial; PUBMED; EBSCO;
Protocol. Responsible Party: Samah omer Mekki, B.D.S, Faculty of Dentistry, Khartoum College of Medical Sciences, Sudan (2011), Cairo University	Prevention of Oral Mucositis After Using Oral Topical Vitamin E Versus Voriconazole and Levofloxacin in Pediatric Cancer Patients Receiving Chemotherapy	SO: https://clinicaltrials.gov/show/NCT03613389 YR: 2018	cochrane trial
Patiroglu T, Sahin N, Unal E, Kendirci M, Ozdemir MA, Karakukcu M	Effectiveness of ankaferd blood stopper in prophylaxis and treatment of oral mucositis seen in childhood cancers and correlation with plasma citrulline levels	Pediatric blood & cancer. 2015;62: S336‐S337	cochrane trial
Protocol. Dr Amanda Christina C. Dujua. Address: Pediatric Hematology-Oncology, University of Santo Tomas Hospital, Manggahan, Pasig, Philippines.	Prevention of oral mucositis in pediatric patients with acute lymphoblastic leukemia undergoing chemotherapy: a randomized controlled, cross-over trial using 0.12% chlorhexidine gluconate and 1% povidone iodine mouthwash	http://www.who.int/trialsearch/Trial2.aspx?TrialID=ACTRN12614000158662 YR: 2014	cochrane trial
Kuhn A, Porto FA, Miraglia P, Brunetto AL	Low-level infrared laser therapy in chemotherapy-induced oral mucositis: a randomized placebo-controlled trial in children	Journal of pediatric hematology/oncology. 2009; 31(1):33‐37	cochrane trial; PUBMED; EBSCO;
van Dalen EC, Mank A, Leclercq E, Mulder RL, Davies M, Kersten MJ, van de Wetering MD	Low bacterial diet versus control diet to prevent infection in cancer patients treated with chemotherapy causing episodes of neutropenia	Cochrane Database of Systematic Reviews. 2016. NO: 4	cochrane review
Lewis SR, Schofield‐Robinson OJ, Rhodes S, Smith AF	Chlorhexidine bathing of the critically ill for the prevention of hospital‐acquired infection	Cochrane Database of Systematic Reviews. 2019. NO: 8	cochrane review
Hurrell L, Burgoyne L, Logan R, Revesz T, Gue S	The Management of Pediatric Oncology Inpatients With Oral Mucositis.	J Pediatr Hematol Oncol. 2019 Nov;41(8):e510-e516	pubmed; EBSCO; WOS
Tewogbade A, FitzGerald K, Prachyl D, Zurn D, Wilson C.	Attitudes and practices of nurses on a pediatric cancer and stem cell transplant ward: adaptation of an oral care protocol.	Spec Care Dentist. 2008 Jan-Feb;28(1):12-8	pubmed; EBSCO; WOS; SCOPUS
Garrocho-Rangel JA, Herrera-Moncada M, Márquez-Preciado R, Tejeda-Nava F, Ortiz-Zamudio JJ, Pozos-Guillén A.	Oral mucositis in paediatric acute lymphoblastic leukemia patients receiving methotrexate-based chemotherapy: case series.	Eur J Paediatr Dent. 2018 Sep;19(3):239-242.	pubmed; EBSCO
Hogan R.	Implementation of an oral care protocol and its effects on oral mucositis.	J Pediatr Oncol Nurs. 2009 May-Jun;26(3):125-35.	pubmed; EBSCO; WOS
Linder LA, Gerdy C, Abouzelof R, Wilson A.	Using Practice-Based Evidence to Improve Supportive Care Practices to Reduce Central Line-Associated Bloodstream Infections in a Pediatric Oncology Unit	J Pediatr Oncol Nurs. 2017 May/Jun;34(3):185-195.	pubmed; EBSCO; WOS
Jensen SB, Pedersen AM, Vissink A, Andersen E, Brown CG, Davies AN, Dutilh J, Fulton JS, Jankovic L, Lopes NN, Mello AL, Muniz LV, Murdoch-Kinch CA, Nair RG, Napeñas JJ, Nogueira-Rodrigues A, Saunders D, Stirling B, von Bültzingslöwen I, Weikel DS, Elting LS, Spijkervet FK, Brennan MT	A systematic review of salivary gland hypofunction and xerostomia induced by cancer therapies: management strategies and economic impact.	Support Care Cancer. 2010 Aug;18(8):1061-79.	pubmed; EBSCO
Simon N Rogers	Although Randomized Controlled Trials Support the Evidence Base for the Several Different Measures to Prevent or Manage Xerostomia Following Cancer Treatment, Intensity-Modified Radiotherapy (IMRT) Should Be Used When Possible	J Evid Based Dent Pract. 2010 Sept;10(3):147-9. doi: 10.1016/j.jebdp.2010.06.005.	pubmed
Jensen SB, Pedersen AM, Vissink A, Andersen E, Brown CG, Davies AN, Dutilh J, Fulton JS, Jankovic L, Lopes NN, Mello AL, Muniz LV, Murdoch-Kinch CA, Nair RG, Napeñas JJ, Nogueira-Rodrigues A, Saunders D, Stirling B, von Bültzingslöwen I, Weikel DS, Elting LS, Spijkervet FK, Brennan MT	A systematic review of salivary gland hypofunction and xerostomia induced by cancer therapies: prevalence, severity and impact on quality of life.	Support Care Cancer. 2010 Aug;18(8):1039-60	pubmed; EBSCO; WOS
Farsi DJ.	Children Undergoing Chemotherapy: Is It Too Late for Dental Rehabilitation?	J Clin Pediatr Dent. 2016;40(6):503-505.	pubmed; EBSCO; WOS
Effinger KE, Migliorati CA, Hudson MM, McMullen KP, Kaste SC, Ruble K, Guilcher GM, Shah AJ, Castellino SM	Oral and dental late effects in survivors of childhood cancer: a Children's Oncology Group report.	Support Care Cancer].2014 Jul; Vol. 22 (7), pp. 2009-19.	EBSCO
Kaminska, M; Juszkiewicz, M; Tymicka, R; Bronikowska, A; Kolak, A.	Procedure in the prevention and nurturing of inflammatory changes of oral mucositis among patients treated for oncological conditions	MEDICAL STUDIES-STUDIA MEDYCZNE. 2016.Volumen: 32 Número: 2. Páginas: 145-149 DOI: 10.5114/ms.2016.61104	WOS
Yavuz, B; Yilmaz, HB.	Investigation of the Effects of Planned Mouth Care Education on the Degree of Oral Mucositis in Pediatric Oncology Patients	JOURNAL OF PEDIATRIC ONCOLOGY NURSING. 2015. Volumen: 32 Número: 1. Páginas: 47-56 DOI: 10.1177/1043454214554011	WOS
Qutob, AF; Allen, G; Gue, S; Revesz, T; Logan, RM; Keefe, D.	Implementation of a hospital oral care protocol and recording of oral mucositis in children receiving cancer treatment A retrospective and a prospective study	SUPPORTIVE CARE IN CANCER. 2013. Volumen: 21. Número: 4 Páginas: 1113-1120 DOI: 10.1007/s00520-012-1633-2	WOS
Qutob, AF; Gue, S; Revesz, T; Logan, RM; Keefe, D	Prevention of oral mucositis in children receiving cancer therapy: A systematic review and evidence-based analysis	ORAL ONCOLOGY. 2013. Volumen: 49. Número: 2 Páginas: 102-107 DOI: 10.1016/j.oraloncology.2012.08.008	WOS
Gandemer, V; Le Deley, MC; Dolffius, C; Auvrignon, A; Bonnaure- Mallet, M; Duval, M; De Lumley, L; Hartmann, O; Mechinaud, F; Sirvent, N; Orbach, D; Doireau, V; Boutard, P; Dalle, JH; Reguerre, Y; Pautard, B; Aubier, F; Schneider, P; Suc, A ; Couillaut, G; Schmitt, C.	Multicenter randomized trial of chewing gum for preventing oral mucositis in children receiving chemotherapy. Pain task force of the SFCE.	JOURNAL OF PEDIATRIC HEMATOLOGY ONCOLOGY Volumen: 29. Número: 2 Páginas: 86-94 DOI: 10.1097/MPH.0b013e318030a3e4	WOS
Glenny, AM; Gibson, F; Auld, E; Coulson, S; Clarkson, JE; Craig, JV; Eden, OB; Worthington, HV; Pizer, B	A survey of current practice with regard to oral care for children being treated for cancer	EUROPEAN JOURNAL OF CANCER. 2004. Volumen: 40. Número: 8 Páginas: 1217-1224 DOI: 10.1016/j.ejca.2004.01.030	WOS
Gaitán-Fonseca, César; Frías-Muñoz;, Maribel; Guerrero-de la Torre, Luis Enrique; Lemus-Rojero, Obed,; Aguilera-Galavíz, Luis Alejandro,.	Pediatric Dental Care in Fanconi Anemia: A Case Report	Odovtos International Journal of Dental Sciences Dic 2018, Volumen 20 Nº 3 Paginas 25 - 31 https://doi.org/10.15517/ijds.v0i0.33350	SCIELO
Lima Arrais Ribeiro, Isabella; Gondim Valença, Ana Maria; Ferreti Bonan, Paulo Rogério; Galbiatti de Carvalho Carlo, Fabíola.	Oral monitoring of a pediatric patient during chemotherapy treatment	Revista Cubana de Estomatología Jun 2015, Volumen 52 Nº 2 Paginas 196 - 201	SCIELO; SCOPUS
Rivera-Flores, Lorena Guadalupe; de la Teja-Ángeles, Eduardo; Durán-Gutiérrez, Luis Américo.	Manejo paliativo de manifestaciones estomatológicas en un paciente pediátrico con leucemia en etapa terminal: Reporte de caso clínico	Acta pediátrica de México Abr 2015, Volumen 36 Nº 2 Paginas 97 - 104	SCIELO
Pascual López, Lorenzo.	Tratamiento de los síntomas digestivos / Treatment of gastrointestinal symptoms	Aten. prim. (Barc., Ed. impr.) ; 38(supl.2): 47-56, nov. 2006.	LILACS
Poul Erik Petersen; Denis Bourgeois; Hiroshi Ogawa; Saskia Estupinan-Day; Charlotte Ndiaye	The global burden of oral diseases and risks to oral health / E. Poul Petersen ... [et al.] / Charge mondiale de morbidité et risques dans le domaine bucco-dentaire : résumé / Carga mundial de enfermedades bucodentales y riesgos para la salud bucodental	ID: who-73285 (2005)	LILACS
Nyellisonn N N Lucena; Lecidamia C L Damascena; Ribeiro, Isabella L A; Lima-Filho, Luiz M A; Valença, Ana Maria G	The Contribution of Motor Changes to Oral Mucositis in Pediatric Cancer Patients: A Cross-Sectional Study	International Journal of Environmental Research and Public Health; Basel Tomo 16, N.º 18, (2019).	ProQuest; SCOPUS
Clarkson, J E; Eden, O B.	Dental health in children with cancer	Archives of Disease in Childhood; London Tomo 78, N.º 6, (Jun 1998): 560.	ProQuest
Elad, Sharon, DMD, MSc; Meidan, Irit, DMD; Sellam, Gila, RN; Simaan, Sohair, RN; Zeevi, Itai, DMD; et al..	Topical Curcumin for the Prevention of Oral Mucositis in Pediatric Patients: Case Series	Alternative Therapies in Health and Medicine; Aliso Viejo Tomo 19, N.º 3, (May/Jun 2013): 21-4.	ProQuest
Lecidamia Cristina Leite Damascena; Nyellisonn Nando Nóbrega de Lucena; Isabella Lima Arrais Ribeiro; Tarciana Liberal Pereira de Araujo; Dias de Castro, Ricardo; et al..	Factors Contributing to the Duration of Chemotherapy-Induced Severe Oral Mucositis in Oncopediatric Patients	International Journal of Environmental Research and Public Health; Basel Tomo 15, N.º 6, (Jun 2018): 1153.	ProQuest
Isabella Lima Arrais Ribeiro; Rebecca Rhuanny Tolentino Limeira; Dias de Castro, Ricardo; Paulo Rogerio Ferreti Bonan; Ana Maria Gondim Valença.	Oral Mucositis in Pediatric Patients in Treatment for Acute Lymphoblastic Leukemia	International Journal of Environmental Research and Public Health; Basel Tomo 14, N.º 12, (Dec 2017): 1468.	ProQuest; SCOPUS
Tomlinson, Richard J; Ronghe, Milind; Goodbourne, Colin; Price, Christine; Lilleyman, John S; et al..	Once daily ceftriaxone and gentamicin for the treatment of febrile neutropenia	Archives of Disease in Childhood; London Tomo 80, N.º 2, (Feb 1999): 125.	ProQuest
Parker, Robert I; Mahan, Rosemary A; Giugliano, Debra; Parker, Margaret M.	Efficacy and safety of intravenous midazolam and ketamine as sedation for therapeutic and diagnostic procedures in children	Pediatrics; Evanston Tomo 99, N.º 3, (Mar 1997): 427-31.	ProQuest
Frolkis, Alexander; Beatty, Jennifer; Peplowski, Michael; Singh, Noreen; Beers, Craig; et al..	Proceedings from the 7th Annual University of Calgary Leaders in Medicine Research Symposium	Clinical and Investigative Medicine (Online); Ottawa Tomo 41, N.º 2, (Jun 2018): E55-E126.	ProQuest
Oleske, James M; Czarniecki, Lynn.	Clinical and Investigative Medicine (Online); Ottawa Tomo 41, N.º 2, (Jun 2018): E55-E126.	The Lancet; London Tomo 354, N.º 9186, (Oct 9, 1999): 1287-91.	ProQuest
Ross, R Stefan, MD; Viazov, Sergei, PhD; Gross, Tanja; Hofmann, Friedrich, MD, PhD; Seipp, Hans-Martin, MD; et al..	Transmission of hepatitis C virus from a patient to an anesthesiology assistant to five patients	The New England Journal of Medicine; Boston Tomo 343, N.º 25, (Dec 21, 2000): 1851-1854.	ProQuest
Anonymous.	Antiretroviral therapy and medical management of pediatric HIV infection	Pediatrics, supl. Antiretroviral Therapy and Medical Management of Pediatric; Evanston Tomo 102, N.º 4, (Oct 1998): 1005-1063.	ProQuest
Damascena, L.C.L. de Lucena, N.N.N. Ribeiro, I.L.A. Lima-Filho, L.M.A. Valença, A.M.G.	Severe oral mucositis in pediatric cancer patients: Survival analysis and predictive factors	International Journal of Environmental Research and Public. 2020. 17(4),1235	SCOPUS
Ribeiro, I.L.A. Silva, S.M. Limeira, R.R.T. (…) de LIMA NETO, E.A. de CASTRO, R.D.	Differences between the oral changes presented by patients with solid and hematologic tumors during the chemotherapeutic treatment	Journal of Applied Oral Science. 2020. 28,e20190020	SCOPUS; LILACS (BVS)
Morley, H.P. Lotto, R.R.	An exploration of student nurses’ views of oral health care in the hospitalised child: A qualitative study	Nurse Education in Practice. 2019. 38, pp. 79-83	SCOPUS
De Castro Morais MacHado, G. Van Wijk, A. Van Der Heijden, G. Costa, L.R.	Does parental anxiety, coping, and pain catastrophizing influence child behavior during sedation?	Pediatric Dentistry. 2018. 40(5), pp. 365-369	SCOPUS
Winston, K. Grendarova, P. Rabi, D.	Video-based patient decision aids: A scoping review	Patient Education and Counseling. 2018. 101(4), pp. 558-578	SCOPUS
Utami, K.C. Hayati, H. Allenidekania	Chewing gum is more effective than saline-solution gargling for reducing oral mucositis	Enfermeria Clinica. 2018. 28, pp. 5-8	SCOPUS
Yurdakul, Z.O. Esenay, F.I.	Evidence based methods for oral mucositis in children with cancer: Systematic review | [Kanserli çocuklarda oral mukozit için kullanılan kanıta dayalı yöntemler: Sistematik derleme]	Guncel Pediatri. 2018. 16(3), pp. 51-78	SCOPUS
Düzkaya, D.S. Uysal, G. Bozkurt, G. Yakut, T.	The Effect of Oral Care Using an Oral Health Care Guide on Preventing Mucositis in Pediatric Intensive Care	Journal of Pediatric Nursing. 2017. 36, pp. 98-102	SCOPUS
Sung, L. Robinson, P. Treister, N. Brinklow, J. Dupuis, L.L.	Guideline for the prevention of oral and oropharyngeal mucositis in children receiving treatment for cancer or undergoing haematopoietic stem cell transplantation	BMJ Supportive and Palliative Care. 2017. 7(1), pp. 7-16	SCOPUS
Çiftcioğlu, Ş. Efe, E.	Validity and reliability of the oral assessment guide for children and young people receiving chemotherapy	Turk Onkoloji Dergisi. 2017. 32(4), pp. 133-140	SCOPUS
Girish Babu KL, Mathew J, Doddamani GM, Narasimhaiah JK, Naik LR.	Oral health of children with acute lymphoblastic leukemia: A review	Journal of Orofacial Sciences. 2016. 8(1), pp. 3-11	SCOPUS
Eilers, J. Harris, D. Henry, K. Johnson, L.A.	Evidence-based interventions for cancer treatment–related mucositis: Putting evidence into practice	Clinical Journal of Oncology Nursing. 2014. 18(6), pp. 80-96	SCOPUS
Riva, G. Botella, C. Baños, R. Villani, D. Gaggioli, A.	Presence-inducing media for mental health applications (Book Chapter)	Immersed in Media: Telepresence Theory, Measurement and Technology. 2015. pp. 283-332	SCOPUS
Goldschneider, K.R. Good, J. Harrop, E. (…) Maxwell, L.G. Stanko-Lopp, D.	Pain care for patients with epidermolysis bullosa: Best care practice guidelines	BMC Medicine. 2014. 12(1),178	SCOPUS
Jannin, V. Lemagnen, G. Gueroult, P. Larrouture, D. Tuleu, C.	Rectal route in the 21st Century to treat children	Advanced Drug Delivery Reviews. 2014. 73, pp. 34-49	SCOPUS
Didem, A. Ayfer, E. Ferda, O.A.	The effect of chewing gum on oral mucositis in children receiving chemotherapy	Health Science Journal. 2014. 8(3), pp. 373-382	SCOPUS
Halperson, E. Moss, D. Tickotsky, N. Weintraub, M. Moskovitz, M.	Dental pulp therapy for primary teeth in children undergoing cancer therapy	Pediatric Blood and Cancer. 2014. 61(12), pp. 2297-2301	SCOPUS
Carter, B. Simons, J.	Stories of children’s pain: Linking evidence to practice (book)	Stories of Children's Pain: Linking Evidence to Practice. 2014. pp. 1-250	SCOPUS
Soliman Bahgat, R. Mohammed Fouda, L. Mohammed Maria, A. Allam, R.A.-E.	Relation between nutritional status and feeding problems of children suffering from cancer undergoing chemoradiotherapy	Life Science Journal. 2013. 10(4),429, pp. 3222-3236	SCOPUS
Sikorová, L. Bužgová, R.	The use of assessment tools for assessment of complications in oral cavity in children undergoing chemotherapy | [Využití hodnotících nástrojů posuzujících komplikace v dutině ústní dětí léčených chemoterapií]	Osetrovatelstvi a Porodni Asistence. 2013. 4(3), pp. 634-641	SCOPUS
Kumar, S. Teruel, A. Clark, G.T.	Treatment for Oral Mucositis and Noninfectious, Non-Neoplastic Oral Ulcerations (Book Chapter)	Orofacial Pain: A Guide to Medications and Management. 2013. pp. 184-211	SCOPUS
Couch, E. Mead, J.M. Walsh, M.M.	Oral health perceptions of paediatric palliative care nursing staff	International Journal of Palliative Nursing. 2013. 19(1), pp. 9-15	SCOPUS
Mohamed, S.A. Shebl, A. Mohamed Weheida, S.	The effect of topical application of honey on management of chemotherapy induced oral stomatitis	Life Science Journal, 2012. 9(4), pp. 5128-5134	SCOPUS
Salvador, P. Azusano, C. Wang, L. Howell, D.	A pilot randomized controlled trial of an oral care intervention to reduce mucositis severity in stem cell transplant patients	Journal of Pain and Symptom Management. 2012. 44(1), pp. 64-73	SCOPUS
Nashwan, A.J.	Use of chlorhexidine mouthwash in children receiving chemotherapy: A review of literature	Journal of Pediatric Oncology Nursing. 2011. 28(5), pp. 295-299	SCOPUS
Gibson, F. Auld, E.M. Bryan, G. Craig, J.V. Glenny, A.-M.	A systematic review of oral assessment instruments: What can we recommend to practitioners in children's and young people's cancer care?	Cancer Nursing. 2010. 33(4), pp. E1-E19	SCOPUS
Petrangeli, F. Petrangeli, T. Piredda, M. Vellone, E. Alvaro, R.	The prevention and treatment of oral mucositis in oncohematology pediatric patients receiving chemotherapy: A literature review	International Nursing Perspectives. 2010. 10(2-3), pp. 51-65	SCOPUS
Allen, G. Logan, R. Gue, S.	Oral manifestations of cancer treatment in children: A review of the literature	Clinical Journal of Oncology Nursing. 2010. 14(4), pp. 481-490	SCOPUS
Patel, A. Burden, D.J. Sandler, J.	Medical disorders and orthodontics	Journal of Orthodontics. 2009. 36 (Clinical Section), pp. 1-21	SCOPUS
Tomlinson, D. Gibson, F. Treister, N. Feldman, B. Sung, L.	Designing an oral mucositis assessment instrument for use in children: Generating items using a nominal group technique	Supportive Care in Cancer. 2009. 17(5), pp. 555-562	SCOPUS
Selwood, K.	Side Effects of Chemotherapy (BOOK CHAPTER)	Cancer in Children and Young People: Acute Nursing Care. 2009. pp. 35-71	SCOPUS
Sutthavong, S. Jansisyanont, P. Sangasapaviriya, A.	Oral health care in systemic diseases (book)	Oral Health Care in Systemic Diseases. 2009. pp. 1-106	SCOPUS
Tomlinson, D. Gibson, F. Treister, N. Feldman, B. Sung, L.	Challenges of mucositis assessment in children: Expert opinion	European Journal of Oncology Nursing. 2008. 12(5), pp. 469-475	SCOPUS
Maldonado, J.R. Spiegel, D. Sledge, W.H. Rounsaville, B.J.	Hypnosis (Book chapter)	Psychiatry: Third Edition. 2008. 2, pp. 1982-2026	SCOPUS
Tomlinson, D. Judd, P. Hendershot, E. Maloney, A.-M. Sung, L.	Establishing literature-based items for an oral mucositis assessment tool in children	Journal of Pediatric Oncology . 2008. 25(3), pp. 139-147	SCOPUS
Tomlinson, D. Judd, P. Hendershot, E. Maloney, A.-M. Sung, L.	Measurement of oral mucositis in children: A review of the literature	Supportive Care in Cancer. 2007. 15(11), pp. 1251-1258	SCOPUS
Çavuşoǧlu, H.	Evidenced based nursing in the management of oral mucositis: Review	Turkiye Klinikleri Journal of Medical Sciences. 2007. 27(3), pp. 398-406	SCOPUS
Gibson, F. Cargill, J. Allison, J. Stone, J. Lucas, V.	Establishing content validity of the oral assessment guide in children and young people	European Journal of Cancer. 2006. 42(12), pp. 1817-1825.	SCOPUS
Sixou, J.L. Aubry-Leuliette, A. De Medeiros-Battista, O. (…) Barbosa-Rogier, M. Bonnaure-Mallet, M.	Capnocytophaga in the dental plaque of immunocompromised children with cancer	International Journal of Paediatric Dentistry. 2006. 16(2), pp. 75-80	SCOPUS
Beidel, D.C. Turner, S.M.	Childhood anxiety disorders: A guide to research and treatment (book)	Childhood Anxiety Disorders: A Guide to Research and Treatment. 2005. pp. 1-358	SCOPUS
Lövenich, H. Schütt- Gerowitt, H. Keulertz, C (.… ) Söhngen, D. Cornely, O.A.	Failure of anti-infective mouth rinses and concomitant antibiotic prophylaxis to decrease oral mucosal colonization in autologous stem cell transplantation	Bone Marrow Transplantation. 2005. 35(10), pp. 997-1001	SCOPUS
Barabasz, A. Watkins, J.G.	Hypnotherapeutic techniques: Second edition (book)	Hypnotherapeutic Techniques: Second Edition. 2004 pp. 1-490	SCOPUS
Cheng, K.K.F. Chang, A.M. Yuen, M.P.	Prevention of oral mucositis in paediatric patients treated with chemotherapy: A randomised crossover trial comparing two protocols of oral care	European Journal of Cancer. 2004. 40(8), pp. 1208-1216	SCOPUS
Tournay, A.	An introduction to pediatric palliative care	Clinics in Family Practice. 2004. 6(2), pp. 499-516	SCOPUS
Cheng, K.K.F., Molassiotis, A. Chang, A.M.	An oral care protocol intervention to prevent chemotherapy-induced oral mucositis in paediatric cancer patients: A pilot study	European Journal of Oncology Nursing. 2002. 6(2), pp. 66-73	SCOPUS
